# Supplementary material for: A targetable CoQ-FSP1 axis drives ferroptosis- and radiation-resistance in KEAP1 inactive lung cancers
Source: Nat Commun. 2022 Apr 22;13:2206. doi: 10.1038/s41467-022-29905-1 (PMC9033817; doi:10.1038/s41467-022-29905-1)
Supplement: Supplementary file 4 — Source Data [file 41467_2022_29905_MOESM4_ESM.xlsx]

## Sheet: Fig.1
Fig. 1c	sgCtrl			KEAP1 sg1			KEAP1 sg2			KEAP1 sg3
Control	5.42	2.89	3.05	4.64	3.58	4.56	1.82	1.55	2.06	2.44	2.13	1.59
Erastin	36.74	39.46	35.97	9.36	10.64	12.72	4.19	6.02	4.42	10.02	10.32	11.53
Fig. 1d	sgCtrl			KEAP1 sg1			KEAP1 sg2			KEAP1 sg3
Control	5.28	3.98	4	3.04	2.7	3	2.66	2.7	2.72	2.78	2.66	2.62
RSL3	40.48	39.6	38.64	18.44	17.82	17.96	17.02	16.48	14.92	20.98	20.76	21.42
Fig. 1e	sgCtrl			KEAP1 sg1			KEAP1 sg2			KEAP1 sg3
Control	4.02	4.88	3.78	2.17	2.27	2.24	1.72	1.77	2.07	2.65	2.3	2.64
FIN56	41.16	42.67	40.82	45.91	47.78	46.97	38.12	38.84	38.05	38.59	41.09	37.91
Fig. 1f	sgC			KEAP1 sg1			KEAP1 sg2			KEAP1 sg3
9e-06	0.9816	1.0054	1.013	1.0564	0.9983	0.9453	1.0071	1.0082	0.9846	0.9468	1.0036	1.0496
1.52588	1.0671	0.9762	0.9362	0.9789	0.957	0.9861	0.9086	0.9097	0.8925	0.9576	0.9487	0.9979
6.10352	0.8334	0.8128	0.8171	0.7356	0.8075	0.8208	0.8545	0.8539	0.8223	0.7615	0.8056	0.7954
24.4141	0.6646	0.6819	0.7739	0.7509	0.7545	0.7458	0.7951	0.7388	0.7884	0.7699	0.7592	0.7704
97.6562	0.6548	0.6981	0.71	0.703	0.6688	0.732	0.6782	0.689	0.7163	0.6766	0.7641	0.7353
390.625	0.6505	0.5888	0.6797	0.6928	0.6673	0.6611	0.6841	0.6724	0.6547	0.6964	0.6638	0.5974
1562.5	0.3616	0.4103	0.3703	0.4178	0.4173	0.4066	0.4608	0.4961	0.4506	0.3866	0.3572	0.361
6250	0.0446	0.0467	0.05	0.0348	0.0327	0.0424	0.0478	0.0521	0.0596	0.0468	0.0448	0.0512
25000	0.0223	0.0234	0.025	0.0174	0.0164	0.0212	0.0239	0.0261	0.0298	0.0234	0.0224	0.0256
100000	0.0199	0.0209	0.0224	0.0156	0.0146	0.019	0.0214	0.0233	0.0266	0.0209	0.02	0.0229
Fig. 1g	sgCtrl			KEAP1 sg1			KEAP1 sg2			KEAP1 sg3
Control	0.66	0.64	0.84	0.15	0.19	0.23	0.25	0.24	0.29	0.13	0.22	0.16
RSL3	60.8	61.9	61.9	14.1	14.5	15.7	10.4	12	12.4	17.6	22.2	19.8
Fig. 1h	sgCtrl			KEAP1 sg1			KEAP1 sg2			KEAP1 sg3
Control	0.59	0.67	0.81	0.25	0.17	0.2	0.23	0.26	0.3	0.21	0.14	0.15
FIN56	69.8	71.9	71.9	74.1	74.5	75.7	77.6	82.2	79.8	70.4	72	72.4
Fig. 1j	sgCtrl			SLC sg2			SLC sg3			KEAP1 sg2			KEAP1 sg2 + SLC sg2			KEAP1 sg2 + SLC sg3
Control	3.17	2.87	3.42	2.12	1.64	1.08	1.74	1.88	2.08	1.59	1.81	1.98	2.08	2.12	1.64	1.08	1.04	0.88
RSL3	30.07	29.42	28.71	47.02	48.89	47.58	45.96	48.55	46.62	13.87	16	14.17	17.78	19.34	16.5	15.09	18.59	16.25
Fig. 1k	sgCtrl			SLC sg2			SLC sg3			KEAP1 sg2			KEAP1 sg2 + SLC sg2			KEAP1 sg2 + SLC sg3
Control	2.95	2.67	3.18	1.97	1.53	1	1.62	1.75	1.93	1.48	1.68	1.84	1.93	1.97	1.53	1	0.97	0.82
ML162	43.98	47.39	44.76	63.88	66.42	64.64	62.44	65.96	63.34	18.07	20.77	20.24	18.84	19.25	20.5	19.79	20.65	22.08
Fig. 1l	sgCtrl			sgCtrl + SLC sg3			KEAP1 sg2			KEAP1 sg2 + SLC sg3
Control	0.29	0.13	0.22	0.15	0.19	0.16	0.25	0.24	0.84	0.15	0.19	0.23
RSL3	30.1	31.39	27.43	57.6	40.35	48.38	6.4	7	7.8	8.07	9.14	8.68
Fig. 1m	sgCtrl			sgCtrl + SLC sg3			KEAP1 sg2			KEAP1 sg2 + SLC sg3
Control	0.35	0.16	0.26	0.18	0.23	0.19	0.3	0.29	1	0.18	0.23	0.27
ML162	23.9	27.44	22.71	44.84	48.12	33.85	7.63	8.35	9.3	9.62	10.9	10.35
Fig. 1o	sgCtrl			sgCtrl + GPX4 sg3			KEAP1 sg2			KEAP1 sg2 + GPX4 sg3
Ferrostatin(+)	1.16	1.54	2.15	0.93	1.35	1.09	2.94	2.55	2.38	2.75	3.2	2.43
Ferrostatin(-)	0.79	1.5	0.77	54.63	52.89	51.43	3.08	2.72	3.48	5.32	4.1	3.5
Fig. 1q	sgCtrl			sgCtrl + GPX4 sg3			KEAP1 sg2			KEAP1 sg2 + GPX4 sg3
Ferrostatin(+)	1.1	1.47	2.05	0.89	1.29	1.04	3.06	2.66	2.48	4.17	4.85	3.68
Ferrostatin(-)	0.75	1.43	0.73	17.6	20.35	18.48	2.79	4.27	3.15	2.07	3.14	2.68

## Sheet: Fig. 2
Fig.2d	sgCtrl			KEAP1 sg3			KEAP1 sg3 FSP1 sg1			KEAP1 sg3 FSP1 sg3
Control	3.17	3	3.06	1.53	2.27	1.47	2.18	2.84	2.64	1.56	1.19	1.37
RSL3	48.06	46.84	45.46	22.88	20.78	23.17	84.94	85.38	85.14	79.14	78.83	79.56
Fig.2e	sgCtrl			KEAP1 sg3			KEAP1 sg3 FSP1 sg1			KEAP1 sg3 FSP1 sg3
Control	3.42	3.23	3.3	1.66	2.27	1.58	2.09	2.74	2.84	2.01	1.68	1.75
ML162	47.23	50.89	48.07	14.68	16.87	16.44	88.33	86.65	86.1	81.52	84.12	85.03
Fig.2f	sgCtrl			KEAP1 sg3
Control	3.27	2.9	3.04	1.69	2.15	1.67
iFSP1	1.94	1.42	2.58	0.54	0.45	0.31
RSL3	40.23	42.89	43.07	23.05	20.69	22.89
RSL3 + iFSP1	61.98	64.32	68.86	70.96	75.57	79.21
Fig.2g	sgCtrl			KEAP1 sg3
Control	3.40222	3.24873	3.28944	1.66963	2.26274	1.57494
iFSP1	2.18856	1.6	2.7711	0.68	0.59808	0.418656
ML162	47.8101	47.1117	45.3145	14.7651	16.816	16.3874
ML162 + iFSP1	68.4522	70.95	75.9462	80.89	82.1563	73.1452
Fig.2h	sgCtrl			KEAP1 sg3			KEAP1 sg3 FSP1 sg3
Q/QH2	1.02284	0.971222	0.967855	0.657874	0.534628	0.708278	1.03706	1.0334	1.23093
Fig.2i	sgCtrl			KEAP1 sg3
Control	3.88	2.92	2.94	2.04	1.95	1.92
4-CBA	4.28	4.34	2.98	2.21	2.11	1.88
RSL3	27.07	26.45	25.77	13.27	13.1	13.57
RSL3 + 4-CBA	40.17	39.33	38.42	39.54	36.12	35.06
Fig.2j	sgCtrl			KEAP1 sg3
Control	4.58	4.84	4.54	4.54	1.16	1.38
4-CBA	2.78	2.66	2.62	1.38	1.24	3.36
ML162	49.06	49.98	51.26	24.62	25.64	24.65
ML162 + 4-CBA	69.06	69.98	71.26	70.64	69.58	70.54
Fig.2k	sgCtrl			KEAP1 sg3
Control	4.28	3.22	3.24	1.94	1.86	1.83
4-CBA	4.72	4.79	3.29	2.11	2.01	1.79
RSL3	29.87	29.18	28.43	12.65	12.48	12.93
RSL3 + 4-CBA	40.32	44.4	42.39	37.73	41.23	39.22
Fig.2l	sgCtrl			KEAP1 sg3
Control	5.05	5.34	5.01	1.25	1.49	1.33
ML162	3.07	2.94	2.89	5.02	3.64	4.59
ML162 + 4-CBA	54.13	55.15	56.56	25.88	29.02	27.82
4-CBA	75.2	77.22	78.63	73.15	69.57	76.27

## Sheet: Fig.3
Fig.3b	IgG			NRF2
	0.000208	0.000203	0.000286	0.004383	0.005176	0.005704
Fig.3c	IgG			NRF2
	0.000234	0.000176	0.000212	0.001961	0.002316	0.001961
Fig.3d	IgG			NRF2
sgCtrl	8.26e-05	9.49e-05	0.000185	8.03e-05	3.77e-05	0.000118
KEAP1 sg1	0.000167	0.000254	0.000192	0.000467	0.000656	0.000703
KEAP1 sg2	0.000179	0.000238	0.000279	0.000823	0.0009	0.000894
Fig.3e	IgG			NRF2
sgCtrl	0.000109	9.18e-05	0.00017	0.000215	0.000378	0.000318
KEAP1 sg1	0.00015	0.000167	0.000171	0.000537	0.001096	0.001191
KEAP1 sg2	0.000356	0.000306	0.000347	0.000981	0.001119	0.001476
Fig.3h	pFSP1-WT			pFSP1-Mut-1			pFSP1-Mut-2			pFSP1-Mut-3
TBHQ	9.21633	9.42163	9.34216	5.71106	5.71106	6.6629	3.12692	3.12692	2.08461	1.51768	1.21414	1.51768
Control	1.00834	1.01146	0.980198	0.38674	0.39028	0.38674	0.119603	0.115616	0.11761	0.181584	0.173138	0.187918
Fig.3i	KEAP1 sg2 NRF2 sg3			KEAP1 sg2			sgCtrl
pFSP1-Mut-3	1.25511	0.976199	0.697285	2.50477	2.39818	2.55806	0.326028	0.419178	0.279452
pFSP1-Mut-2	1.02178	0.715247	0.817425	1.90258	1.63079	1.84823	0.74033	0.942238	0.673027
pFSP1-Mut-1	1.64098	1.53842	1.43586	5.07426	5.1139	4.91569	0.833624	0.833624	0.705374
pFSP1-WT	2.106	2.6325	2.5272	9.35505	9.71924	9.60543	0.952381	1.19048	0.857143
Fig.3j	sgC			KEAP1 sg2			KEAP1 sg2 NRF2 sg3			KEAP1 sg2 NRF2 sg4			KEAP1 sg2 NRF2 sg3 FSP1 OE			KEAP1 sg2 NRF2 sg4 FSP1 OE
Control	2.17	3.58	2.8	1.44	2.74	1.88	2.08	3.12	1.64	1.08	3.04	2.88	3.04	1.44	3.58	2.08	2.08	2.8
RSL3	39.92	42.62	41.38	20.08	19.3	23.92	32.44	31.14	35.96	35.28	33.38	31.94	17.35	16.45	20.56	19.5	15.85	16.49
ML162	49.06	49.98	51.26	34.62	32.64	31.58	56.6	57.04	57.76	58.4	60.46	57.58	28.13	27.23	31.34	30.28	26.63	27.27

## Sheet: Fig.4
Fig.4c	sgCtrl									KEAP1 sg3									KEAP1 sg3 FSP1 sg3
23	42.8996	46.9514	56.0902	58.346	59.4076	60.1157	60.3069	64.8604	82.8486	45.4251	52.8865	55.6955	81.4083	83.1941	84.6432	85.437	85.6595	96.6355	28	38.25	33.24	41.9539	41.9826	42.3629	43.6671	46.8193	50.2635
27	75.7643	80.0875	92.8286	94.712	95.1854	96.0184	96.2434	101.601	121.783	90.8502	95.3778	97.8265	127.936	130.033	131.463	131.808	132.07	144.983	57.95	56	54.59	72.4103	72.4251	72.4861	73.4852	78.1404	82.1924
30	103.049	109.343	127.894	130.637	131.326	132.539	132.866	140.666	170.052	139.193	145.332	148.653	189.481	192.325	194.264	194.732	195.087	212.597	65.23	61.05	63.056	85.3084	85.3284	85.4111	86.7659	93.0783	98.5729
35	183.427	218.687	191.113	261.273	187.796	251.068	265.733	201.153	294.191	378.386	286.305	297.306	386.541	378.88	488.528	397.253	384.321	494.155	104.673	106.766	103.103	141.612	144.478	141.782	146.912	157.6	163.631
40	326.5	437.373	285.58	465.067	375.592	375.171	531.466	347.994	432.46	756.771	572.609	806.503	761.486	746.394	777.057	651.495	691.855	646.413	225.519	290.405	156.551	342.814	280.981	272.909	399.601	265.123	282.968
45	652.999	673.555	468.351	730.133	751.185	765.35	846.987	695.989	864.92	1413.54	881.819	994.665	1522.97	1492.79	1585.2	1383.45	1183.71	1492.83	271.71	349.885	188.615	413.029	338.531	328.806	481.447	319.426	340.926
Fig.4d
	sgCtrl	0.507949	0.499335	0.484515	0.352651	0.268541	0.544683	0.723289	0.442207	0.582748
	KEAP1 sg3	0.855192	0.724901	0.588631	0.705625	0.502624	0.784435	0.696597	0.66988	0.683239
	KEAP1 sg3 FSP1 sg3	0.365465	0.329744	0.288242	0.256548	0.29454	0.153826	0.241578	0.32546	0.283519
Fig.4f	sgCtrl	KEAP1 sg3	KEAP1 sg3 FSP1 sg3
	2	0	2
	2	1	2
	3	1	4
	2	0	4
	2	0	3
	1	1	6

## Sheet: Fig.5
Fig.5a	Dose	sgCtrl			KEAP1 sg2			KEAP1 sg2 NRF2 sg4			KEAP1 sg2 NRF2 sg4 FSP1-over				Dose	sgCtrl			KEAP1 sg2			KEAP1 sg2 NRF2 sg4			KEAP1 sg2 NRF2 sg4 FSP1-over
	0	0.887574	1.06509	1.04734	0.971429	0.914286	1.11429	0.913793	1.13793	0.948276	0.913043	1.01739	1.06957		0	0.887574	1.06509	1.04734	0.971429	0.914286	1.11429	1	1.05357	0.946429	1.00418	1.02929	0.966527
	2	0.514793	0.727811	0.532545	0.685714	0.728571	0.828571	0.377358	0.666667	0.745455	0.885246	0.811475	0.762295		2	0.514793	0.727811	0.532545	0.685714	0.728571	0.828571	0.589286	0.660714	0.517857	0.866109	0.76569	0.740586
	4	0.22	0.4	0.237288	0.657143	0.5	0.585714	0.381818	0.424242	0.226415	0.573333	0.747126	0.719512		4	0.22	0.4	0.237288	0.657143	0.5	0.585714	0.482143	0.339286	0.357143	0.627615	0.76569	0.728033
	6	0.08	0.2	0.135593	0.314286	0.4	0.457143	0.137931	0.275862	0.189655	0.393443	0.528689	0.602459		6	0.08	0.2	0.135593	0.314286	0.4	0.457143	0.178571	0.214286	0.160714	0.376569	0.451883	0.514644
Fig.5b		sgCtrl			KEAP1 sg2			KEAP1 sg2 NRF2 sg3			KEAP1 sg2 NRF2 sg4			KEAP1 sg2 NRF2 sg3 FSP1-over			KEAP1 sg2 NRF2 sg4 FSP1-over
	Control	6.5	4.8	5.1	2.1	5.1	3.9	8.6	4.4	9.7	3.5	6.5	9.6	4.6	3.5	4.5	5.2	4.1	3.8
	RT	30.5	22.2	24.6	6.5	7.2	7.9	24.9	26.6	36.2	24.4	31.9	32.2	6.7	4.9	6.1	6.5	5.3	7.4
		sgCtrl			KEAP1 sg2			KEAP1 sg2 NRF2 sg3			KEAP1 sg2 NRF2 sg4			KEAP1 sg2 NRF2 sg3 FSP1-over			KEAP1 sg2 NRF2 sg4 FSP1-over
Fig.5c	Control	1.08173	0.897095	1.03049	0.566442	0.574349	0.624165	1.12246	1.13813	0.899171	1.02337	0.66588	1.217	0.614152	0.593231	0.735433	0.895025	0.888843	0.835088
	RT	4.9818	4.91321	4.87927	1.28046	1.38191	1.21982	6.78963	7.42985	6.98051	6.23332	6.54322	6.96441	1.27162	1.4914	1.68958	0.756109	1.73708	0.740549
Fig.5d	Dose	sgCtrl			KEAP1 sg3			KEAP1 sg3 FSP1 sg1			KEAP1 sg3 FSP1 sg3
	0	1.33333	0.916667	0.75	0.642857	1.11429	1.24286	0.5625	0.9375	1.5	0.705882	1.05882	1.23529
	2	0.666667	0.333333	0.527778	0.757143	0.6	0.514286	0.5625	0.625	0.125	0.705882	0.411765	0.294118
	4	0.166667	0.291667	0.1875	0.407143	0.278571	0.342857	0.1875	0.328125	0.1875	0.176471	0.264706	0.176471
	6	0.15	0.033333	0.1	0.171429	0.248571	0.3	0.075	0.075	0.15	0.105882	0.035294	0.105882
Fig.5e		sgCtrl			KEAP1 sg3			KEAP1 sg3 FSP1 sg1			KEAP1 sg3 FSP1 sg3
	Control	3.7	7.1	7.3	3	4.8	3.9	4.3	5.5	8.3	7.3	10.7	6.4
	RT	19.6	24.8	35.8	7.8	8.8	4.5	19.5	25.8	23.3	28.2	27.8	21
Fig.5f		sgCtrl			KEAP1 sg3			KEAP1 sg3 FSP1 sg1			KEAP1 sg3 FSP1 sg3
	Control	1.31039	1.01396	0.752623	0.530957	0.690956	0.761368	1.33793	1.59107	1.50525	1.29534	1.25122	1.38831
	RT	3.41054	3.65533	3.605	2.16845	1.57644	1.62076	4.34694	3.89062	4.14106	3.47417	3.64689	3.15287
Fig.5g	Dose	sgCtrl			KEAP1 sg3			KEAP1 sg3+iFSP1 5uM			KEAP1 sg3+iFSP1 10uM
	0	1.06329	0.797468	1.13924	0.882353	1.2	0.917647	0.925926	1.25926	0.814815	1.08333	1.125	0.791667
	2	0.531646	0.607595	0.64557	0.882353	0.811765	1.12941	0.555556	0.592593	0.62963	0.375	0.333333	0.416667
	4	0.265823	0.303797	0.322785	0.582353	0.617647	0.582353	0.333333	0.425926	0.407407	0.291667	0.208333	0.166667
	6	0.094937	0.113924	0.151899	0.3	0.370588	0.405882	0.166667	0.111111	0.222222	0.125	0.083333	0.020833
Fig.5h		sgCtrl			KEAP1 sg3			KEAP1 sg3+iFSP1
	Control	4.35	4.85	5.34	1.63	1.61	1.53	8.13	6.18	7.61
	RT	29.8	29.2	28.8	4.18	3.69	3.7	19.9	20	16.7
Fig.5h	Dose	sgCtrl			FSP1 sg1			FSP1 sg3
	0	1.06931	0.935644	0.99505	0.923077	1.13736	0.93956	0.971831	1.14085	0.887324
	2	0.772277	0.80198	0.690594	0.633929	0.615942	0.605263	0.5	0.491379	0.532609
	4	0.445545	0.430693	0.371287	0.316964	0.304348	0.219298	0.185	0.215517	0.228261
	6	0.185644	0.211634	0.196782	0.133929	0.141304	0.087719	0.055	0.064655	0.032609
Fig.5k		sgCtrl			FSP1 sg1			FSP1 sg2
	Control	5.5	6	2.9	9.8	9.9	8.3	12.7	11	13.1
	RT	23.8	21.3	17.5	33.7	35.2	42.9	42.7	37.2	44.3
Fig.5l	Dose	DMSO			iFSP1 5μM			iFSP1 10μM			Fig.5m	Dose	DMSO			iFSP1 10μM			iFSP1 20μM			Fig.5n	Dose	Con			iFSP1 5uM			iFSP1 10uM
	0	1.07921	0.980198	0.940594	1.04305	1.00331	0.953642	0.946768	0.969582	1.08365		0	0.986301	1.03425	0.979452	1.00922	0.967742	1.02304	0.981818	1.09091	0.927273		0	1	1.08108	0.918919	0.987805	0.95122	1.06098	1.08	0.84	1.08
	2	0.712871	0.841584	0.772277	0.665563	0.68543	0.735099	0.593156	0.524715	0.547529		2	0.489726	0.520548	0.479452	0.373272	0.414747	0.352535	0.183844	0.192201	0.284123		2	0.810811	0.972973	0.864865	0.841463	0.878049	0.658537	0.52	0.64	0.72
	4	0.49505	0.544554	0.460396	0.342715	0.317881	0.298013	0.205323	0.239544	0.19962		4	0.164384	0.196918	0.229452	0.152074	0.136521	0.129608	0.054318	0.066852	0.089833		4	0.378378	0.459459	0.405405	0.292683	0.237805	0.256098	0.14	0.16	0.24
	6	0.173267	0.19802	0.163366	0.084437	0.06457	0.094371	0.028517	0.034221	0.045627		6	0.059932	0.066781	0.075342	0.03629	0.048387	0.038018	0.012535	0.016713	0.022981		6	0.216216	0.27027	0.202703	0.091463	0.109756	0.146341	0.06	0.08	0.1
Fig.5o	A549					H460					H2126
	DMSO	iFSP1	RT	RT+iFSP1		DMSO	iFSP1	RT	RT+iFSP1		DMSO	iFSP1	RT	RT+iFSP1
	6.5	13.3	21.6	36.2		6	25.4	34.3	57.4		5.7	9.7	10.9	21.2
	6.3	13.9	20.6	33.4		5.6	26.3	30	54.3		5	8.8	10.6	19.2
	4.2	10.7	16.8	29.4		5	23.6	39.6	49.1		4.5	11	12.7	22

## Sheet: Fig.6
Fig.6a	Dose	sgCtrl			KEAP1 sg3			KEAP1 sg3+4-CBA 0.5mM			KEAP1 sg3+4-CBA 1mM				Fig.6b		sgCtrl			KEAP1 sg3			KEAP1 sg3+4-CBA
	0	0.892857	0.964286	1.14286	0.927835	1.17526	0.896907	0.989691	1.02062	0.989691	0.872093	1.01163	1.11628			Control	3.7	3	4.4	2.5	2.8	2	9.2	9.8	11.4
	2	0.607143	0.642857	0.642857	0.958763	0.989691	0.927835	0.587629	0.649485	0.773196	0.418605	0.383721	0.313953			RT	34.2	28.1	33	12.6	11.3	14.2	41.4	39.1	35.7
	4	0.25	0.321429	0.339286	0.556701	0.494845	0.587629	0.35567	0.35567	0.35567	0.27907	0.226744	0.156977
	6	0.125	0.142857	0.160714	0.340206	0.386598	0.402062	0.201031	0.231959	0.154639	0.034884	0.069767	0.087209
Fig.6c	A549											H460
	Dose	DMSO			4-CBA 0.25mM			4-CBA 0.5mM				Dose	DMSO			4-CBA 1mM			4-CBA 2mM
	0	0.932432	1.01351	1.05405	0.926316	1.07368	1	0.93913	1.01739	1.04348		0	0.954233	1.02975	1.01602	0.972603	1.02055	1.00685	1.01626	1.08943	0.894309
	2	0.841216	0.709459	0.77027	0.684211	0.631579	0.652632	0.391304	0.469565	0.521739		2	0.435927	0.477117	0.466819	0.34589	0.407534	0.363014	0.300813	0.235772	0.252033
	4	0.405405	0.476351	0.41554	0.3	0.257895	0.278947	0.18913	0.163043	0.117391		4	0.183638	0.211098	0.214531	0.107877	0.09589	0.125	0.079268	0.083333	0.081301
	6	0.152027	0.172297	0.192568	0.047368	0.052632	0.068421	0.019565	0.006522	0.019565		6	0.0617849	0.066934	0.070366	0.02226	0.025685	0.030822	0.022358	0.01626	0.014228
Fig.6d	A549					H460					Fig.6f	A549								H460
	DMSO	4-CBA	RT	RT+4-CBA		DMSO	4-CBA	RT	RT+4-CBA			Dose	sgCtrl			sg COQ2				Dose	sgCtrl			sg COQ2
	5.6	22	15.4	32.1		6.7	16.7	43	56			0	0.87931	1.00862	1.11207	1.01333	1	0.986667		0	0.987013	1.07143	0.941558	1.03256	0.962791	1.00465
	6.1	18.3	17.4	38.8		5.9	15.9	36.5	62.3			2	0.814655	0.75	0.672414	0.533333	0.52	0.44		2	0.519481	0.545455	0.564935	0.376744	0.362791	0.313953
	4.1	23.5	15.9	45.4		4.4	11.7	34.2	57.6			4	0.420259	0.336207	0.375	0.2	0.153333	0.193333		4	0.181818	0.149351	0.162338	0.04186	0.048837	0.062791
												6	0.148707	0.116379	0.122845	0.053333	0.06	0.033333
Fig.6g	A549	sgCtrl			sg COQ2				H460	sgCtrl			sg COQ2				Fig.6h	Dose	Control			4-CBA 1mM			4-CBA 2mM
	Control	3.5	4.3	5.2	7.8	9	9.8		Control	4.2	1.1	4.2	7.8	2.7	6.9			0	0.947368	0.992481	1.06015	1	0.948718	1.05128	0.884211	0.915789	1.2
	RT	25.4	20.2	21.3	49.6	42.3	44.9		RT	31	29.1	36.2	54.2	58.7	63.7			2	0.577444	0.568421	0.523308	0.574359	0.533333	0.482051	0.543158	0.581053	0.416842
																		4	0.279699	0.261654	0.302256	0.297436	0.25641	0.241026	0.265263	0.252632	0.24
Fig.6i	Con	4-CBA	RT	RT+4-CBA														6	0.040602	0.067669	0.108271	0.035897	0.066667	0.020513	0.018947	0.018947	0.037895
	4.8	4.5	24.3	24.9
	3.2	4.9	22.2	27.9
	2.6	3.5	29.8	29.9
Fig.6j	days	Con								4-CBA								RT								RT+4-CBA
	0	101.92	91.936	86.022	84.7	84.27	74.431	61.852	57.6	102.06	93.775	89.376	86.25	84.564	76.25	62.208	56.448	104.976	98.3125	87.1335	84.564	80.631	75.843	65.1655	55.566	99.144	89.888	85.6745	84.7	78.75	74.1285	61.364	61.056
	4	164.775	144	132.095	139.425	133.956	113.438	97.686	87.48	157.604	149.504	128.774	128.576	126.514	111.328	91.854	80.0565	122.304	105.056	80.64	78.652	74.431	67.626	54.5455	40.824	85.833	73.2305	71.25	67.6	60.75	53.958	39.546	40.572
	8	277.248	222.206	219.284	227.812	211.864	190.464	159.526	135.816	230.3	223.818	178.024	182.59	180.336	155.682	129.6	109.33	121	120.094	98.696	94.08	82.5	78.732	65.596	53.6	75.6315	71.25	61.056	49.726	56.3945	46.464	32.1715	38.4
	12	416.295	329.232	341.005	324.576	313.326	290.43	232.75	221.952	352	352.8	273.78	282.296	272.734	235.2	188.538	160.55	206.494	184.96	144.462	140.899	128.797	114.873	99.7195	93.639	73.2305	72.828	56.3295	48.6	52.92	42.527	35.378	40.344
	16	780.902	622.938	602.761	608.634	569.922	491.3	396.716	371.124	495.062	508.07	393.588	399.424	379.312	326.095	272.812	246.42	317.202	287.086	215.472	221.778	187.308	166.093	152.561	142.688	112.896	118.8	87.48	72.828	78.4195	61.056	51.156	58.19
	20	1095.12	843.415	871.2	857.736	775.098	645.918	507.123	505.75	754.29	752.812	627.361	626.336	585.844	514.865	421.572	404.942	566.51	520.704	387.099	403.971	337.014	305.087	271.779	261.256	202.005	218.489	153.6	132.618	142.956	113.132	90	102.85
	24	1687.86	1287.97	1301.83	1267.5	1163.94	941.562	729.904	717.487	1091.06	1083.32	945.587	913.952	868.63	745	630.403	627.264	769.153	715.562	495.769	537.824	440.062	396.05	360.855	344.988	291.688	321.048	215.136	180.918	196.465	143.36	110.956	128.797
	28		1883.88	1878.76	1839.69	1578.12	1342.99	1033.65	1084.75	1499.14	1481.04	1274.19	1131.35	1146.07	932.588	754.874	773.344	1155.69	1099.38	735.075	809.088	657.874	570	556.668	511.56	464.64	523.418	337.561	270.738	297.419	209.952	161.867	189.486
Fig.6k	Con	4-CBA	RT	RT+4-CBA		Fig.6m	Control	4-CBA	RT	RT+4-CBA
	0.833	0.644	0.489	0.186			0	4	8	9
	0.8	0.612	0.465	0.21			0	2	9	9
	0.781	0.527	0.304	0.134			0	3	8	8
	0.689	0.475	0.336	0.106			0	8	6	12
	0.593	0.482	0.279	0.115			1	6	6	12
	0.512	0.409	0.231	0.081			3	4	4	12
	0.52	0.322	0.241	0.053
		0.331	0.219	0.077
Fig.6n
days	Control						4-CBA					RT					RT + 4-CBA
15	129.168	100.683	99.3545	147.408	181.886	82.5713	175.154	98.8294	111.929	104.987	123.808	138.22	169.636	100.979	113.211	98.0131	85.3505	95.6551	77.58	98.7617	170.351	163.696
20	182.988	142.492	140.752	208.828	257.415	116.976	248.135	140.008	158.567	148.583	175.395	195.812	240.078	143.054	160.222	138.852	120.913	135.376	109.905	139.912	241.09	231.903
25	261.307	200.088	200.994	298.207	361.462	167.042	421.661	237.919	269.456	248.282	298.052	332.747	401.17	243.094	267.731	235.954	205.47	226.213	186.764	237.756	402.862	394.077
27	361.226	320.537	277.851	412.235	467.824	343.718	447.893	291.461	302.069	278.333	334.127	373.022	449.725	288.361	300.136	274.062	230.339	253.593	220.707	266.533	336.766	359.08
29	497.339	441.317	392.547	567.568	644.103	498.834	631.077	439.132	455.114	481.99	503.414	562.015	533.329	434.461	452.202	412.917	230.327	253.58	271.139	301.818	308.571	292.378
30	636.594	564.886	560.557	726.488	824.451	638.507	687.874	500.171	518.375	548.986	573.388	612.597	607.462	494.851	515.058	470.312	225.72	248.508	265.716	334.958	302.4	286.531
33	814.84	723.054	717.512	929.904	955.298	817.289	783.488	669.729	642.267	625.295	653.089	697.748	691.899	662.606	586.651	535.686	221.206	243.538	260.402	371.736	296.352	280.8
36	1043	1092.55	1189.5	1190.28	1222.78	1046.13	892.393	762.822	795.769	774.741	743.869	794.734	995.643	754.708	668.195	610.146	210.146	231.361	247.382	332.704	281.534	266.76
39	1335.03	1398.47	1522.56	1523.55	1505.16	1339.05	1016.44	945.136	985.958	959.904	847.266	825.729	1134.04	859.613	761.074	694.957	243.664	268.263	286.839	264.5	267.458	253.422
42	1708.84	1577.47	1948.88	1800.15	1926.6	1516.87	1157.72	1076.51	1118.79	1085.31	965.036	940.505	896.91	979.099	866.864	791.556	282.528	311.051	332.59	251.275	254.085	240.751
Fig.6o	Control	4-CBA	RT	RT + 4-CBA		Fig.6q	Control	4-CBA	RT	RT+4CBA
	0.7541	0.5016	0.4387	0.1906			0	4	6	8
	0.4351	0.3216	0.3614	0.1362			0	6	6	9
	0.4249	0.4831	0.3243	0.1947			0	6	8	12
	0.6244	0.4046	0.3087	0.1732			1	8	8	12
	0.611	0.2404	0.3792	0.2746			2	8	8	12
	0.5785			0.1169			3	6	8	12

## Sheet: Fig.S1
Fig. S1a	sgCtrl			KEAP1 sg2			KEAP1 sg2 + NRF2 sg3
SLC7A11	0.879	1.128	1.009	5.376	4.879	3.775	1.369	1.977	2.061
Fig. S1b	sgCtrl			KEAP1 sg2			KEAP1 sg2 + NRF2 sg3
GPX4	0.801	1.072	1.165	0.35	0.355	0.269	0.833	0.655	1.04
Fig. S1c	sgCtrl			KEAP1 sg1			KEAP1 sg2			KEAP1 sg3
Control	5.17	2.87	3.3	4.24	3.51	4.65	1.57	1.62	2.08	2.35	2.03	1.53
ML162	42.8	46.12	43.56	13.3	15.29	14.9	15.79	15.49	15.39	14.57	15.04	15.2
Fig. S1d
H1299	Control			Erastin			Erastin+Fer-1			Erastin+Z-VAD			Erastin+Nec-1s			RSL3			RSL3+Fer-1			RSL3+Z-VAD			RSL3+Nec-1s
	5.059	4.68	5.76	39.28	35.54	37.94	5.62	5.58	9.04	39.64	37.56	38.46	39.76	39.02	39.98	46.42	50.2	53.98	5.64	4.72	8.08	54.22	50.86	51.2	51.2	46.48	47.58
Fig. S1e	Erastin dose	Con			Fer-1			Z-VAD			Nec-1s				RSL3 dose	Con			Fer-1			Z-VAD			Nec-1s
H1299	0	0.998864	0.998579	1.00256	1.00228	0.965231	1.03249	0.993776	1.0147	0.991528	0.993148	1.00138	1.00547		0	1.02156	0.972957	0.923986	0.99305	0.975304	1.03165	1.02493	0.992417	0.982648	1.01399	0.994546	0.991465
	1	0.837368	0.872258	0.8776	0.939288	0.974403	1.02255	0.858193	0.880093	0.893608	0.877654	0.907373	0.875229		1	0.676211	0.65538	0.686151	0.925965	1.00347	0.942836	0.694876	0.678982	0.703334	0.713917	0.742971	0.755663
	2.5	0.806427	0.812507	0.795573	0.961046	0.957751	0.965172	0.793384	0.827993	0.833381	0.842831	0.846158	0.864824		2.5	0.542968	0.532004	0.548742	0.916017	0.921827	0.892462	0.483805	0.546142	0.552267	0.536369	0.543485	0.55317
	5	0.682634	0.718121	0.719343	0.952794	0.978262	0.967279	0.715002	0.750591	0.736989	0.730777	0.746934	0.768391		5	0.080381	0.078115	0.099019	0.797126	0.746991	0.709032	0.097971	0.097315	0.080182	0.089783	0.103062	0.082373
Fig. S1g	sgCtrl			KEAP1 sg1			KEAP1 sg2			KEAP1 sg3
Control	1.51	1.4	1.38	2.8	2.4	2.2	2.8	2.68	3.01	2.28	2.59	2.92
Erastin	86.9	87.5	85.9	36.5	37.8	39.6	39.2	39.3	39.3	36.4	36	29.8
Fig. S1j	sgCtrl			KEAP1 sg1			KEAP1 sg2			KEAP1 sg3
Control	0.28	0.12	0.18	2.74	2.82	2.46	0.98	1.08	1.18	0.92	1.08	1.02
ML162	40.1	40.8	40.8	9.42	9.91	10.5	10.8	11.2	10.9	8.07	8.19	5.93
Fig. S1m	sgCtrl			KEAP1 sg1			KEAP1 sg2			KEAP1 sg3
Control	4	4.86	3.76	2.62	2.74	2.7	2.74	2.82	3.3	3.2	2.78	4.2
Erastin	31.36	34.16	32.1	11.04	12.74	11.28	11.36	12.36	10.54	9.64	11.88	10.38
Fig. S1n	sgCtrl			KEAP1 sg1			KEAP1 sg2			KEAP1 sg3
Control	3.94	4.82	3.72	2.59	2.75	2.73	3.25	2.77	2.7	3.23	2.82	4.16
RSL3	26.7	27.68	27.44	8.23881	9.50746	8.41791	8.47761	9.22388	7.86567	7.19403	8.86567	7.74627
Fig. S1o	sgCtrl			KEAP1 sg1			KEAP1 sg2			KEAP1 sg3
Control	3.47	4.34	3.24	2.105	2.245	2.215	2.495	2.295	2.5	2.715	2.3	3.68
FIN56	44.9	47.7	45.64	42.4	46.9	43.38	42.72	46.52	42.64	41	46.04	42.48
Fig. S1q	sgCtrl			SLC sg2			SLC sg3			KEAP1 sg3			KEAP1 sg3 + SLC sg2			KEAP1 sg3 + SLC sg3
Control	3.19536	2.84153	3.48867	2.09897	1.67293	1.08864	1.72274	1.91775	2.09664	1.57423	1.84634	2.01976	2.05937	2.16257	1.62373	1.10169	1.06088	0.88704
RSL3	30.07	29.42	28.71	47.02	48.89	47.58	45.96	48.55	46.62	13.87	16	14.17	17.78	19.34	16.5	15.09	18.59	16.25
Fig. S1r	sgCtrl			SLC sg2			SLC sg3			KEAP1 sg3			KEAP1 sg3 + SLC sg2			KEAP1 sg3 + SLC sg3
Control	3.62	3.27	3.9	2.65	2.11	1.47	1.99	2.14	2.37	2.05	2.3	2.49	2.37	2.42	1.87	1.47	1.42	1.24
ML162	33.85	35.1	34.79	43.22	47.66	45.95	46.84	47.22	44.7	16.63	14.41	17.02	19.02	20.65	17.68	16.21	19.87	17.42

## Sheet: Fig.S2
Fig. S2b	EV			KEAP1 OE
0	2.244	2.07	2.027	2.673	2.634	2.624
312.5	2.118	1.976	1.977	2.426	2.404	2.402
625	2.157	1.965	1.937	2.139	2.211	2.176
1250	2.029	1.894	1.815	1.909	1.961	1.933
2500	1.995	1.8	1.831	1.332	1.355	1.369
5000	1.589	1.304	1.297	0.437	0.449	0.394
10000	0.692	0.729	0.656	0.284	0.234	0.209
20000	0.303	0.304	0.25	0.197	0.182	0.187
40000	0.176	0.151	0.154	0.188	0.198	0.178
80000	0.085	0.077	0.083	0.089	0.105	0.088
Fig. S2c	EV			KEAP1 OE
0	2.083	2.097	2.257	2.469	2.478	2.445
312.5	2.074	2.088	2.247	2.063	2.071	2.043
625	1.99	2.004	2.156	1.766	1.773	1.749
1250	1.816	1.828	1.968	1.422	1.427	1.408
2500	1.514	1.525	1.641	0.921	0.925	0.912
5000	1.219	1.227	1.32	0.243	0.244	0.241
10000	0.604	0.608	0.655	0.13	0.13	0.128
20000	0.249	0.251	0.27	0.101	0.101	0.1
40000	0.14	0.141	0.152	0.101	0.101	0.1
80000	0.071	0.072	0.077	0.05	0.05	0.05
Fig. S2d	EV			KEAP1 OE
9e-06	2.25522	2.04524	2.05965	2.473	2.234	2.24
1.52588	2.12859	1.99479	1.96612	2.426	2.204	2.202
6.10352	2.16778	1.95443	1.95518	2.339	2.111	2.156
24.4141	2.03914	1.83133	1.88453	2.309	2.161	2.133
97.6562	2.00497	1.84748	1.791	2.232	2.055	1.969
390.625	1.59694	1.30867	1.29748	1.737	1.549	1.604
1562.5	0.39396	0.258304	0.327355	0.584	0.494	0.409
6250	0.304515	0.25225	0.30248	0.279	0.252	0.247
25000	0.17688	0.155386	0.150245	0.188	0.198	0.178
100000	0.085425	0.083747	0.076615	0.089	0.105	0.088
Fig. S2f	EV			KEAP1 OE
Control	2.42	2.71	2.32	4.49	4.07	3.74
RSL3	7.23	7.57	8.14	14.9	14.4	12.8
Fig. S2h	EV			KEAP1 OE
Control	3.28	2.99	3.21	3.79	4.01	3.48
ML162	8.47	8.77	7.78	17.5	17.4	16.3
Fig. S2j	EV			KEAP1 OE
Control	2.65	3.09	2.61	3.33	4.02	2.41
FIN56	8.44	8.24	7.75	7.93	6.95	7.33

## Sheet: Fig.S3
Fig.S3b	sgCtrl			KEAP1 sg1			KEAP1 sg2			KEAP1 sg3				sgCtrl			KEAP1 sg1			KEAP1 sg2			KEAP1 sg3
H1299	1.234	0.729	1.112	1.372	3.802	2.023	2.075	4.574	1.674	3.846	1.286	2.4	H23	0.62	1.007	1.602	7.872	4.277	6.007	4.846	4.103	8.093	4.25	4.084	4.228
Fig.S3d		sg Ctrl			KEAP1 sg3			KEAP1 sg3+KEAP1 WT			KEAP1 sg3+KEAP1 G333C mutation
	Control	2.06	1.178	1.515	1.344	1.128	0.969	1.733	1.693	2.365	2.457	2.279	2.84
	Erastin	14.28	15.44	25.04	6.26	5.96	6.82	29.3	30.46	32.54	4.42	7.34	11.82
	RSL3	24.184	21.847	31.16	5.3	4.86	5.92	45.96	43.78	35.58	9.22	4.64	7.8
Fig.S3e	EV			KEAP1 OE
FSP1	1.112	0.512	1.757	0.163	0.372	0.401
Fig.S3n	EV			FSP1 OE
Control	2.61	2.47	2.52	2.74	2.65	3.41
RSL3	40.59	38.58	37.45	16.55	14.62	16.73
Fig.S3o	EV			FSP1 OE
Control	2.58	2.42	2.49	1.83	1.76	2.25
ML162	35.42	32.42	33.28	15.29	17.36	14.47
Fig.S3q	sgCtrl			FSP1 sg1			FSP1 sg3
Control	2.86	2.71	2.76	3	2.9	3.74	3.36	3.06	3.28
RSL3	43.38	42.28	41.04	82.36	82.72	83.26	82.52	82.22	79.28
Fig.S3r	sgCtrl			FSP1 sg1			FSP1 sg3
Control	2.95152	2.62328	2.74896	2.196	2.0416	3.366	3.29	3.13	3.24
ML162	38.82	37.72	36.47	77.99	78.35	78.9	78.15	77.85	74.9
Fig.S3s
RSL3	sgCtrl			sgCtrl + iFSP1			KEAP1 sg2			KEAP1 sg2 + iFSP1			ML162	sgCtrl			sgCtrl + iFSP1			KEAP1 sg2			KEAP1 sg2 + iFSP1
0	1.05744	0.979381	0.963181	0.972509	0.916544	0.86107	1.05494	1.09688	0.848183	0.918014	0.884648	0.963778	0	0.978837	0.997107	1.02406	0.948234	0.903928	0.932247	0.983159	0.987938	1.0289	0.88655	0.899181	0.936391
39.0625	1.17968	1.04369	1.04615	0.82493	0.787348	0.704197	1.08849	0.994773	1.04254	0.802237	0.650906	0.587091	39.0625	1.04324	1.04598	1.03136	0.911335	0.921825	0.925322	1.03061	1.01559	0.895767	0.808887	0.803084	0.936391
78.125	1.03535	1.01325	0.9838	0.736163	0.638408	0.54837	1.06369	1.04801	1.03671	0.731822	0.474906	0.368135	78.125	1.0373	1.05786	0.997107	0.807009	0.803419	0.816982	1.03334	1.00467	1.04324	0.625569	0.633762	0.403505
156.25	1.01669	0.960727	0.967599	0.656529	0.599354	0.516943	0.910174	1.01665	0.957579	0.475872	0.371946	0.345691	156.25	0.976096	0.945493	0.953715	0.639097	0.588835	0.66808	1.02549	1.01934	0.949704	0.62574	0.58614	0.473828
312.5	0.912126	0.928326	0.939126	0.46925	0.451306	0.403568	0.906892	0.941899	0.880637	0.269132	0.208326	0.16444	312.5	0.706608	0.56821	0.57232	0.23153	0.198454	0.22775	0.909422	0.866409	0.908739	0.180178	0.185127	0.147013
625	0.435444	0.395189	0.330879	0.172668	0.173345	0.178423	1.11219	1.08594	0.864228	0.224717	0.184533	0.197223	625	0.426157	0.391443	0.351248	0.185539	0.210425	0.23972	0.739417	0.713814	0.76741	0.131668	0.105929	0.0989986
1250	0.339715	0.340697	0.319097	0.214311	0.214311	0.230901	0.564847	0.616628	0.503586	0.139297	0.13638	0.144403	1250	0.270859	0.300548	0.264464	0.150258	0.149313	0.145218	0.470414	0.545858	0.562244	0.12426	0.111971	0.106509
2500	0.355425	0.35297	0.365734	0.222098	0.229546	0.218374	0.245776	0.257445	0.248329	0.12617	0.118148	0.118877	2500	0.189555	0.177223	0.183618	0.0954471	0.0954471	0.0992272	0.102071	0.0949021	0.0648612	0.107192	0.103778	0.100364
5000	0.252332	0.246932	0.235641	0.122222	0.124592	0.120529	0.0871521	0.0886107	0.097727	0.043921	0.0422943	0.0428366	5000	0.0790195	0.0767357	0.0771924	0.0507161	0.0504011	0.0494561	0.0897815	0.0549613	0.0498407	0.0352796	0.0342644	0.0340106
10000	0.0849288	0.0864016	0.0854197	0.0521389	0.0511232	0.0524774	0.107208	0.0791297	0.05251	0.0382276	0.0376853	0.0371431	10000	0.0698843	0.0726249	0.0712546	0.0485111	0.0488261	0.0478811	0.0641784	0.0576923	0.0518889	0.0345182	0.0342644	0.034772
Fig.S3t
RSL3	sgCtrl			sgCtrl + iFSP1			KEAP1 sg2			KEAP1 sg2 + iFSP1			ML162	sgCtrl			sgCtrl + iFSP1			KEAP1 sg2			KEAP1 sg2 + iFSP1
0	0.990524	0.983042	1.02643	1.01	1.028	1.042	0.918885	0.952476	1.12864	1.277	1.257	1.387	0	0.986746	1.00628	1.03697	1.054	1.008	0.974	0.93871	1.00806	1.05323	1.228	1.264	1.301
39.0625	0.963092	0.98404	0.987282	0.91	0.997	0.928	0.986646	0.989002	0.996517	0.961	0.979	0.935	39.0625	1.01129	0.916129	1.10968	0.709	0.821	0.784	0.937244	0.890859	0.991814	0.949	0.948	0.982
78.125	0.99601	0.973566	0.945387	0.759	0.844	0.786	0.971859	0.991846	0.98532	0.795	0.791	0.856	78.125	0.962903	1.0129	1.08548	0.692	0.741	0.71	0.885402	0.899045	0.874488	0.901	0.98	1.063
156.25	0.927431	0.837905	0.897756	0.696	0.766	0.766	0.971615	0.964835	0.989823	0.73	0.77	0.748	156.25	0.935484	1.04194	1.17258	0.569	0.681	0.53	1.02183	1.06958	1.05184	0.856	0.797	0.885
312.5	0.821446	0.852868	0.870823	0.584	0.563	0.613	0.953923	0.948283	0.952243	0.51	0.494	0.498	312.5	0.925806	0.962903	1.02742	0.344	0.38	0.375	0.950887	0.963165	0.901364	0.669	0.664	0.548
625	0.876808	0.909726	0.905237	0.528	0.486	0.512	0.907399	0.926943	0.941787	0.494	0.459	0.485	625	0.682258	0.766129	0.830645	0.343	0.321	0.315	0.879945	0.877217	0.92633	0.459	0.398	0.499
1250	0.625436	0.632918	0.652369	0.46	0.444	0.44	0.887676	0.89693	0.871891	0.437	0.445	0.473	1250	0.520968	0.55	0.556452	0.304	0.307	0.29	0.828104	0.813097	0.87176	0.301	0.316	0.285
2500	0.605985	0.574564	0.625436	0.419	0.412	0.42	0.804235	0.823267	0.855747	0.403	0.419	0.443	2500	0.479032	0.503226	0.514516	0.254	0.287	0.297	0.628714	0.62357	0.67236	0.279	0.283	0.29
5000	0.617955	0.637406	0.632918	0.353	0.339	0.362	0.521772	0.71585	0.842	0.362	0.362	0.371	5000	0.41129	0.419355	0.451613	0.225	0.217	0.237	0.468759	0.425102	0.436016	0.207	0.217	0.224
10000	0.282793	0.299252	0.258853	0.294	0.316	0.326	0.378403	0.409754	0.347823	0.273	0.268	0.277	10000	0.396774	0.396774	0.406452	0.181	0.173	0.181	0.386494	0.453752	0.367394	0.157	0.166	0.169
Fig.S3u
RSL3	sgCtrl			KEAP1 sg2			sgCtrl + 4-CBA			KEAP1 sg2 + 4-CBA			ML162	sgCtrl			sgCtrl + 4-CBA			KEAP1 sg2			KEAP1 sg2 + 4-CBA
0	0.914	0.795	0.806	0.74	0.737	0.703	2.864	2.602	2.631	2.645	2.585	2.614	0	1.111	1.194	1.27	0.911273	0.920668	0.958246	1.519	1.471	1.482	0.963654	0.950393	0.915029
39.0625	0.967	0.908	0.895	0.675	0.671	0.632	2.794	2.592	2.784	2.282	2.117	2.274	39.0625	1.3	1.225	1.26	0.839248	0.848643	0.811065	1.371	1.336	1.52	0.770629	0.797151	0.810413
78.125	0.813	0.721	0.69	0.547	0.539	0.504	2.686	2.564	2.574	1.236	1.18	1.185	78.125	1.267	1.14	1.191	0.723382	0.735908	0.685804	1.409	1.396	1.496	0.695481	0.708743	0.714637
156.25	0.928	0.819	0.798	0.414	0.365	0.245	2.666	2.643	2.591	1.166	1.156	1.133	156.25	1.123	1.104	1.125	0.560543	0.566806	0.529228	1.249	1.21	1.388	0.626228	0.484774	0.642436
312.5	0.772	0.688	0.672	0.368	0.328	0.231	2.764	2.573	2.571	1.303	1.213	1.212	312.5	0.788	0.744	0.805	0.522965	0.491649	0.501044	1.235	1.246	1.368	0.459725	0.425835	0.44499
625	0.599	0.602	0.563	0.22	0.211	0.086	2.138	2.087	2.281	0.88	0.843	0.835	625	0.585	0.576	0.577	0.397704	0.429019	0.43215	1.065	1.1	1.084	0.384578	0.393418	0.355108
1250	0.527	0.448	0.433	0.203	0.172	0.1	1.559	1.586	1.427	1.083	1.01	0.985	1250	0.51	0.467	0.55	0.360125	0.375783	0.366388	0.844	0.783	0.848	0.322692	0.307957	0.330059
2500	0.338	0.371	0.329	0.158	0.173	0.093	0.938	0.987	0.981	0.801	0.739	0.695	2500	0.449	0.423	0.449	0.341336	0.344468	0.335073	0.603	0.629	0.565	0.299116	0.291749	0.284381
5000	0.285	0.257	0.245	0.113	0.102	0.061	0.667	0.645	0.715	0.089	0.077	0.077	5000	0.416	0.415	0.429	0.399415	0.325678	0.325678	0.451	0.438	0.458	0.215128	0.210707	0.231336
10000	0.262	0.215	0.203	0.12	0.099	0.071	0.349	0.431	0.413	0.165	0.156	0.148	10000	0.258	0.273	0.27	0.319415	0.316284	0.325678	0.227	0.224	0.236	0.193026	0.247446	0.201866
Fig.S3v
RSL3	sgCtrl			KEAP1 sg2			sgCtrl + 4-CBA			KEAP1 sg2 + 4-CBA			ML162	sgCtrl			sgCtrl + 4-CBA			KEAP1 sg2			KEAP1 sg2 + 4-CBA
0	0.990524	0.983042	1.02643	0.525	0.548	0.573	0.918885	0.952476	1.12864	0.813	0.848	0.872	0	0.986746	0.976282	1.03697	1.05111	1.01252	0.93637	0.93871	1.00806	1.05323	0.691586	0.76968	0.670376
39.0625	0.963092	0.98404	0.987282	0.504	0.481	0.495	0.986646	0.989002	0.996517	0.618	0.651	0.662	39.0625	1.11129	1.11613	1.10968	0.845758	0.875869	0.829624	0.937244	0.890859	0.991814	0.637344	0.673505	0.700278
78.125	0.99601	0.973566	0.945387	0.423	0.441	0.432	0.971859	0.991846	0.98532	0.574	0.579	0.551	78.125	0.962903	1.0129	1.08548	0.806954	0.844019	0.757093	0.885402	0.899045	0.874488	0.590751	0.583102	0.63491
156.25	0.927431	0.837905	0.897756	0.259	0.264	0.131	0.971615	0.964835	0.989823	0.477	0.457	0.591	156.25	0.935484	1.04194	1.17258	0.743394	0.611266	0.558762	1.02183	1.06958	1.05184	0.558136	0.368567	0.632823
312.5	0.821446	0.852868	0.870823	0.232	0.222	0.216	0.953923	0.948283	0.952243	0.329	0.351	0.342	312.5	0.925806	0.962903	1.02742	0.686022	0.479485	0.532337	0.879945	0.877217	0.92633	0.335396	0.25904	0.464534
625	0.625436	0.632918	0.652369	0.198	0.188	0.197	0.907399	0.926943	0.941787	0.29	0.253	0.221	625	0.682258	0.766129	0.830645	0.482198	0.59388	0.252503	0.950887	0.963165	1.00136	0.264117	0.201182	0.284423
1250	0.525436	0.532918	0.552369	0.165	0.171	0.167	0.887676	0.89693	0.871891	0.207	0.189	0.242	1250	0.520968	0.55	0.556452	0.199235	0.344854	0.0796384	1.0382	1	1.09004	0.0896384	0.0949235	0.151599
2500	0.405985	0.474564	0.425436	0.181	0.172	0.181	0.621772	0.71585	0.642	0.169	0.188	0.159	2500	0.479032	0.503226	0.514516	0.260083	0.19541	0.0942072	0.828104	0.813097	0.87176	0.0592907	0.058943	0.0636161
5000	0.317955	0.337406	0.332918	0.164	0.159	0.151	0.421772	0.41585	0.542	0.082	0.091	0.082	5000	0.41129	0.419355	0.451613	0.251739	0.227747	0.038943	0.268759	0.225102	0.236016	0.038943	0.0396384	0.0500695
10000	0.282793	0.299252	0.258853	0.142	0.143	0.114	0.178403	0.209754	0.147823	0.073	0.09	0.128	10000	0.396774	0.396774	0.406452	0.239569	0.239569	0.0392907	0.286494	0.253752	0.267394	0.038943	0.0403338	0.0365786

## Sheet: Fig.S4
Fig.S4f	FSP1
Control	1.12	0.797	1.12
TBHQ	4.857	6.727	6.916
Fig.S4h	sgCtrl			KEAP1 sg2			KEAP1 sg2 NRF2 sg3			KEAP1 sg2 NRF2 sg4
FSP1	0.865	1.05	1.102	2.52	4.037	1.91	0.693	0.252	0.717	0.278	0.534	0.495

[truncated: 4 more sheets: Fig.S5, Fig.S6, Fig.S7, Fig.S8]
